# Supplementary material for: Clinical value of the fibrosis-4 index in predicting mortality in patients with right ventricular pacing
Source: PLoS One. 2024 Feb 5;19(2):e0294221. doi: 10.1371/journal.pone.0294221 (PMC10843135; doi:10.1371/journal.pone.0294221)
Supplement: S1 Table — (XLSX) [file pone.0294221.s001.xlsx]

## Sheet: Sheet1
Dummy ID	Sex	Age	FIB4 index	FIB4 cat	FIB4 High or Low	Alb	Bil	ALBI score	AST	ALT	Cre	eGFR	Hb	Plt	LDL-C	HbA1c	BNP	SND=0 AVB=1	Pre ECG HR	Pre QRS duration	Pre RBBB	Pre LBBB	Pre LAHB	Pre LPHB	Post ECG HR	Post QRS duration	Pre UCG LVEF	pre UCG LAD	pre UCG LVDd	Pre UCG LVDs	Pre UCG TRPG	Final Ap rate	Final Vp rate	Final A Sense	Final A threshold	Final A impedance	Final V Sense	Final V threshold	Final V Impedance	Event free duration	Status all death	Duration to all death	Status CVD	Duration to CVD	Status Non CVD	Duration to Non CVD	Status HF hospitalization	Duration to HF	Status MI
1	F	71	5.22868	C	High	2.8	0.5	-1.7705	19	9	0.87	49.2	9.2	8.6	149	5.7	69.5	0	69	86	No	No	No	No	89	98	74	39	46	26	19	2.7	1	2	1.12	290	5.8	1.25	410	319	1	319	0	319	1	319	0	319	0
2	M	70	2.05628	A	Low	3.6	0.7	-2.35566	28	21	0.8	73.2	13.6	20.8	133	6.1	52.2	0	58	94	No	No	No	No	69	138	64	43	52	34	30.4	81.3	1.7	1.9	0.37	418	16.1	1.25	418	1818	0	1818	0	1818	0	1818	0	1818	0
3	M	84	4.18485	C	High	3.6	0.5	-2.4521	28	35	2.23	22.6	9.2	9.5	43	6.1	505.5	1	34	148	No	Yes	No	No	61	168	74	37	46	26	26.8	11	98	5.03	0.75	527	12.82	1.7	496	1140	1	1140	0	1140	1	1140	0	1140	0
4	M	69	2.31596	B	Low	3.9	0.4	-2.77166	19	13	1.56	35.4	11.8	15.7	77	5.4	277.2	0	111	90	No	No	No	No	69	122	68	39	43	27	26.8	47.7	2.8	4	0.75	418	19.1	0.62	551	474	0	474	0	474	0	474	0	474	0
5	M	84	3.03631	B	Low	3.8	1.6	-2.2891	27	21	1.23	43.4	11.9	16.3	86	5.6	567	1	46	142	No	Yes	No	No	105	148	62	40	39	25	29.9	16	96	6.5	0.6	409	17.4	0.8	487	1004	1	1004	1	1004	0	1004	0	1004	0
6	F	82	2.24734	B	Low	3.9	0.7	-2.61126	19	15	0.87	47.1	15.3	17.9	100	6.3	22.4	0	55	76	No	No	No	No	60	154	61	44	47	32	23.5	96	94	0.4	1	460	12	1.37	580	2112	0	2112	0	2112	0	2112	0	2112	0
7	M	94	4.48636	C	High	3.3	0.6	-2.14424	21	16	1.4	36.4	11.5	11	52	6.3	1239.1	1	36	146	Yes	No	Yes	No	85	172	57	50	52	37	54.3	22	88	4.5	0.5	380	6.5	0.37	410	249	1	249	1	249	0	249	1	210	0
8	M	59	1.02837	A	Low	4.1	0.5	-2.8781	27	56	1.13	52.7	15.3	20.7	111	5.9	25.8	1	43	172	Yes	No	Yes	No	68	166	72	46	52	30	23.3	81.1	100	2.1	0.5	513	13.1	0.625	494	2192	0	2192	0	2192	0	2192	0	2192	0
9	M	72	4.6529	C	High	4.3	0.9	-2.88002	60	41	0.67	88.1	15.5	14.5	67	5.3	12	1	65	100	Yes	No	No	No	60	142	69	36	46	28	18.3	6	1	0.8	0.5	456	6.9	0.62	494	2124	1	2124	0	2124	1	2124	0	2124	0
10	M	69	2.02425	A	Low	4.3	0.7	-2.95206	25	27	0.91	63.8	13.6	16.4	91	7.6	25.6	0	40	98	No	No	No	No	63	102	68	51	53	33	26.1	76	6	NA	1	597	23.9	1	592	454	0	454	0	454	0	454	0	454	0
11	F	80	5.55163	C	High	4	0.5	-2.7929	81	43	0.66	64.2	12.2	17.8	88	5.9	122.4	1	42	124	Yes	No	No	No	69	138	77	39	44	24	27.4	66.5	100	1.6	0.375	361	15.8	0.5	456	1754	0	1754	0	1754	0	1754	0	1754	0
12	M	86	6.48688	C	High	3.1	0.9	-1.85762	26	15	1.9	26.8	13	8.9	96	6	874.4	1	56	152	No	Yes	No	No	69	168	71	46	28	16	22.5	21	100	3.1	1	576	14.8	1.25	558	992	1	992	1	992	0	992	1	175	0
13	F	93	4.07839	C	High	3.5	0.6	-2.31464	49	30	0.65	62.5	11	20.4	85	5.3	872.2	1	39	128	Yes	No	Yes	No	71	140	63	39	51	34	40.6	1	100	5.51	0.5	572	15	0.35	757	2328	1	2328	0	2328	1	2328	1	1082	0
14	F	93	2.56824	B	Low	3.8	1	-2.42382	23	17	0.83	47.9	12.8	20.2	105	5.6	159.5	1	42	96	No	No	No	No	59	144	62	50	38	26	27.3	11	94	4	0.62	410	12	0.62	450	377	0	377	0	377	0	377	0	377	0
15	M	71	1.82675	A	Low	4.4	0.6	-3.08144	24	19	1.05	54.1	13.2	21.4	62	6.3	31	1	46	146	Yes	No	No	No	72	142	43	34	47	37	29.9	58.3	100	3.3	0.5	361	NA	0.75	456	1535	0	1535	0	1535	0	1535	0	1535	0
16	F	67	2.1693	A	Low	4.5	0.8	-3.08418	35	26	0.58	77.9	13.4	21.2	92	5.8	6.6	1	58	96	No	No	Yes	No	60	138	67	42	45	28	29.9	33	44	5.1	0.7	808	16.7	1.6	595	813	0	813	0	813	0	813	0	813	0
17	F	86	2.0809	A	Low	3.6	0.5	-2.4521	22	14	1.1	36	12.1	24.3	119	5.7	114.5	1	39	126	No	Yes	No	No	73	136	67	34	37	24	27.2	0.8	99.9	1.4	0.625	361	NA	0.625	437	1117	1	1117	0	1117	1	1117	0	1117	0
18	F	70	1.48738	A	Low	4.1	0.7	-2.78166	16	9	1.05	40.2	10.7	25.1	78	6.3	52.7	1	39	116	Yes	No	No	No	74	126	67	33	43	27	31.1	1	12	5.8	0.4	570	8.9	1	616	1171	0	1171	0	1171	0	1171	0	1171	0
19	F	79	3.32545	C	Low	3.9	0.7	-2.61126	48	61	1.17	34.5	11.1	14.6	94	5.7	261.6	1	63	72	No	No	No	No	75	80	73	36	42	25	24	11	99	1.8	0.37	440	NA	0.5	460	2503	0	2503	0	2503	0	2503	0	2503	0
20	M	84	4.90614	C	High	3.6	1.1	-2.2261	46	41	1.89	27.1	9.2	12.3	83	6.4	498.3	1	41	152	Yes	No	No	No	86	162	58	59	50	35	44	28	100	3.3	0.6	591	NA	0.8	792	768	1	768	0	768	1	768	1	755	0
21	F	88	4.46416	C	High	2.4	0.3	-1.57612	21	6	1.63	23.2	9	16.9	143	5.8	474.7	1	38	130	Yes	No	No	No	80	138	69	36	38	23	17.7	1.7	100	1.7	0.625	475	4.6	1	418	547	1	547	0	547	1	547	0	547	0
22	M	71	1.99448	A	Low	3.7	0.9	-2.36882	25	20	3.28	15.6	12.5	19.9	119	6.3	NA	1	87	78	No	No	No	No	84	150	36	41	52	43	27.1	26	24	2.8	1.25	510	12	0.75	510	796	0	796	0	796	0	796	1	784	0
23	M	82	3.7899	C	High	2.9	0.6	-1.80344	31	22	1.27	42.2	13.7	14.3	91	7.1	374	1	36	150	Yes	No	No	No	69	166	45	47	59	46	31.1	0	99	1.8	1	585	14.2	0.8	585	1101	1	1101	1	1101	0	1101	0	1101	0
24	F	85	0.875879	A	Low	3.2	0.6	-2.05904	10	5	0.74	55.7	11.3	43.4	143	6.4	43.9	1	49	84	No	No	No	No	76	138	72	39	47	28	22.8	3	99	2.07	1.5	539	10.23	0.5	467	1574	0	1574	0	1574	0	1574	1	1561	0
25	M	89	2.9134	B	Low	3.4	0.4	-2.34566	22	17	1.57	32.7	9.6	16.3	83	6.2	234.4	1	58	114	Yes	No	No	No	97	168	46	43	50	37	29	1.1	99	3.1	0.62	360	5.7	0.87	400	886	0	886	0	886	0	886	1	867	0
26	F	82	2.14792	A	Low	3.9	0.7	-2.61126	21	15	1.17	34.1	12.3	20.7	128	6.4	57.7	1	43	74	No	No	No	No	87	150	57	39	38	27	26	4.9	99	1.7	0.75	450	NA	0.62	400	1728	0	1728	0	1728	0	1728	0	1728	0
27	M	76	3.00172	B	Low	4	1	-2.59422	79	63	0.93	60.6	14.8	25.2	95	5.7	52.5	1	42	136	Yes	No	No	No	77	128	67	46	47	30	25.1	12	99	3.9	0.62	350	8.1	0.5	380	1058	0	1058	0	1058	0	1058	0	1058	0
28	M	70	3.07843	B	Low	4.6	0.9	-3.13562	37	26	0.73	80.9	12.9	16.5	145	5.5	22.9	0	65	116	No	No	No	No	60	178	78	43	54	29	18.4	0	34	1.9	0.6	507	12.1	0.8	585	1722	0	1722	0	1722	0	1722	0	1722	0
29	F	87	4.43333	C	High	3.1	0.6	-1.97384	61	31	1.35	28.7	10.4	21.5	77	6	NA	1	50	94	No	No	No	No	73	176	74	42	47	26	40.1	13	100	3.4	0.5	380	5.9	0.75	380	799	1	799	1	799	0	799	1	210	0
30	F	84	2.07059	A	Low	4.2	0.7	-2.86686	27	28	0.67	62.3	13.4	20.7	149	6	62.6	1	52	96	No	No	No	No	60	166	70	38	47	28	22.2	67.7	100	0.7	0.25	410	NA	0.375	488	1069	0	1069	0	1069	0	1069	0	1069	0
31	F	82	2.12149	A	Low	3.6	0.5	-2.4521	19	12	0.71	58.9	10.7	21.2	106	7.7	22.2	1	38	76	No	No	Yes	No	66	108	62	40	39	26	26.5	30	96	5	0.7	497	2.94	0.8	445	1765	0	1765	0	1765	0	1765	0	1765	0
32	M	72	3.37087	C	Low	4.4	1.2	-2.88276	29	18	1.56	35	14.4	14.6	115	5.6	50.9	1	33	136	Yes	No	No	No	80	136	66	39	44	28	25.6	57	93	5	0.62	410	12	0.75	450	390	0	390	0	390	0	390	0	390	0
33	M	76	3.18366	B	Low	3.7	0.6	-2.48504	25	8	0.87	65.2	11.9	21.1	102	5.6	88.9	1	40	122	Yes	No	No	No	71	150	64	30	42	28	20.5	5	99	2.2	0.8	468	NA	0.7	526	2346	0	2346	0	2346	0	2346	0	2346	0
34	F	81	2.32278	B	Low	4	0.9	-2.62442	15	12	0.85	48.5	13.3	15.1	87	6.2	100.3	0	64	74	Yes	No	No	No	70	112	73	34	44	26	28	66	2	1.3	0.7	718	13.2	0.9	736	1093	0	1093	0	1093	0	1093	0	1093	0
35	M	91	6.5518	C	High	3.9	1.1	-2.4817	29	15	0.53	106.5	13.1	10.4	118	5.4	95.3	1	37	182	Yes	No	Yes	No	65	170	57	42	53	37	37	0.6	99.7	4.3	0.375	323	14	1.5	437	354	1	354	0	354	1	354	0	354	0
36	F	86	2.96756	B	Low	3.7	0.9	-2.36882	28	22	1.92	26.5	11.5	17.3	96	5.6	374.3	1	34	150	Yes	No	No	No	68	160	66	41	46	30	20.3	8	100	4	0.6	507	NA	1.4	585	1398	0	1398	0	1398	0	1398	0	1398	0
37	M	74	2.54481	B	Low	3.6	1.2	-2.20116	19	17	1.06	52.9	13.2	13.4	71	9.2	761.4	1	45	140	Yes	No	No	No	68	148	69	42	43	26	18	23	27	4.7	0.7	604	11.1	1.2	468	1699	0	1699	0	1699	0	1699	0	1699	0
38	M	85	4.14893	C	High	NA	0.8	NA	37	45	1.2	44.4	14.3	11.3	87	6.4	11.7	1	54	138	Yes	No	No	No	63	164	76	49	54	31	31.1	14	98	2	0.5	598	15	1.4	481	1548	0	1548	0	1548	0	1548	0	1548	0
39	F	88	3.00707	B	Low	3.4	0.4	-2.34566	17	11	0.8	50.7	10.2	15	58	5.8	438.5	1	44	130	Yes	No	Yes	No	66	130	67	44	51	32	42.9	34	99	5.1	0.4	709	NA	0.8	719	866	0	866	0	866	0	866	0	866	0
40	M	82	3.63873	C	Low	3.8	1.1	-2.3965	20	24	5.27	8.9	12	9.2	118	6.3	80.6	1	77	106	No	No	Yes	No	83	168	71	38	33	20	24.3	4.6	99	2.7	0.5	460	NA	0.75	440	424	0	424	0	424	0	424	0	424	0
41	M	66	1.25714	A	Low	4.2	0.4	-3.02726	24	25	0.77	77.6	14.7	25.2	108	6.4	2.8	1	52	96	No	No	No	No	60	156	59	27	48	33	25.8	14	33	5.85	0.75	446	6.18	0.65	540	2141	0	2141	0	2141	0	2141	0	2141	0
42	M	91	3.42973	C	Low	2.8	0.6	-1.71824	33	35	0.87	61.9	12.2	14.8	91	5.8	1471	1	54	88	No	No	No	No	71	138	60	41	49	33	31.1	41.7	99.8	2	0.625	342	8.6	0.875	399	999	0	999	0	999	0	999	1	615	0
43	M	83	2.52124	B	Low	3.6	0.9	-2.28362	22	15	0.63	90.5	14.9	18.7	103	7	34.8	0	53	106	No	No	Yes	No	60	140	58	35	46	32	25.6	33.3	0.2	0.1	1.37	323	3	1.87	399	1097	0	1097	0	1097	0	1097	0	1097	0
44	M	87	3.51768	C	Low	3.7	0.6	-2.48504	58	57	0.96	56.3	11.6	19	79	5.7	243.2	1	52	96	No	No	No	No	60	144	70	48	42	26	27.8	44.8	99.9	0.9	0.625	380	9.1	0.75	399	1438	0	1438	0	1438	0	1438	0	1438	0
45	F	78	1.84302	A	Low	4.3	0.8	-2.91378	30	26	0.56	77.5	13.8	24.9	165	5.9	NA	1	78	82	No	No	No	No	81	132	69	26	36	22	30.8	7	1	3.3	0.4	649	11.5	0.9	708	370	0	370	0	370	0	370	0	370	0
46	F	76	2.47396	B	Low	4	0.6	-2.74064	25	16	0.81	52.1	12	19.2	113	5.6	67.7	1	40	122	Yes	No	No	No	63	170	54	41	60	43	27.3	0	97	5.7	0.5	468	8.3	0.9	487	1709	0	1709	0	1709	0	1709	0	1709	0
47	F	85	2.19281	B	Low	4.4	0.4	-3.19766	16	11	1.7	22.4	12.6	18.7	80	6.1	80.1	1	60	86	No	No	No	No	98	152	75	53	50	28	17.3	5.8	77	2	0.87	400	NA	0.87	360	993	0	993	0	993	0	993	0	993	0
48	F	86	4.41371	C	High	3	0.6	-1.88864	27	8	1.49	25.8	10.4	18.6	120	7	352.3	1	32	82	No	No	No	No	85	166	56	25	42	30	34.6	1	67	5	0.5	400	8.8	0.87	460	803	1	803	0	803	1	803	0	803	0
49	F	81	4.72139	C	High	3.5	0.4	-2.43086	174	312	0.99	41.1	10.8	16.9	70	5.9	609	1	36	136	Yes	No	No	No	69	154	74	41	44	25	49.1	64	100	3.08	0.75	635	13.59	0.8	557	1862	0	1862	0	1862	0	1862	0	1862	0
50	M	69	2.43901	B	Low	3.9	0.9	-2.53922	18	12	1.06	55.2	15.7	14.7	115	5.9	15.4	0	54	82	No	No	No	No	65	116	67	42	50	31	25.9	97	4	NA	0.4	624	7	1.1	468	1778	0	1778	0	1778	0	1778	0	1778	0
51	F	86	3.46098	C	Low	3.5	1	-2.16822	33	25	0.72	57.2	9.9	16.4	139	6.2	908	1	43	130	Yes	No	No	No	60	180	66	56	49	31	36	11	100	0.77	0.625	434	10.4	0.5	576	2149	1	1613	0	2149	1	2149	0	2149	0
52	F	68	1.72388	A	Low	4.3	1.2	-2.79756	30	33	0.71	62.1	12.4	20.6	164	5.8	97.1	1	38	130	Yes	No	No	No	63	138	74	35	46	27	23.5	39	100	3.4	0.625	456	NA	0.875	418	1602	0	1602	0	1602	0	1602	0	1602	0
53	M	71	1.80161	A	Low	4	1	-2.59422	23	23	0.94	61.1	14.3	18.9	117	7.6	97.4	1	44	144	Yes	No	No	Yes	60	156	69	41	52	31	25.3	0	100	4.8	1.2	565	7.9	0.8	565	1120	0	1120	0	1120	0	1120	0	1120	0
54	M	77	1.16161	A	Low	3.8	0.7	-2.52606	14	26	1.23	44.5	12.5	18.2	108	6.7	91.2	1	51	148	Yes	No	No	No	88	124	64	42	44	28	26.7	13.6	95.9	2.3	0.5	456	20	0.75	475	826	0	826	0	826	0	826	0	826	0
55	F	62	2.01827	A	Low	4.1	0.7	-2.78166	53	75	1.08	40.3	12.9	18.8	164	7.4	80.8	0	61	90	No	No	No	No	73	148	59	49	51	35	16.4	1.1	3.9	0.9	1	380	NA	0.5	400	2357	0	2357	0	2357	0	2357	1	2068	0
56	F	82	2.40038	B	Low	3.5	0.7	-2.27046	20	11	0.49	88.3	12.7	20.6	117	6.5	1061.2	1	34	126	Yes	No	Yes	No	70	166	57	40	41	28	24	22	31	5.05	1	470	7.41	1	432	2297	0	2297	0	2297	0	2297	0	2297	0
57	F	80	4.30835	C	High	4	0.4	-2.85686	20	13	3.84	9.4	9.5	10.3	115	6.7	285.6	0	63	142	Yes	No	Yes	No	64	192	54	48	56	40	62.8	64	92	0.5	0.75	360	7.4	0.75	410	374	1	374	1	374	0	374	1	41	0
58	F	76	1.88824	A	Low	4.4	0.6	-3.08144	25	20	0.84	50.1	13.5	22.5	138	6	54.3	1	45	96	No	No	No	No	70	162	69	40	39	24	27.3	13	83	3	0.7	448	14.7	1.2	429	1089	0	1089	0	1089	0	1089	0	1089	0
59	F	71	1.83198	A	Low	4.6	1.1	-3.0781	35	37	0.55	81.1	14.9	22.3	134	6.7	46	1	39	72	No	No	Yes	No	69	140	80	33	51	26	19.4	13	99	1.5	0.5	460	NA	0.62	540	2479	0	2479	0	2479	0	2479	0	2479	0
60	F	89	1.82536	A	Low	2.7	0.3	-1.83172	14	7	2.62	13.8	9	25.8	125	6.2	338.6	1	60	136	Yes	No	No	No	63	156	75	43	50	28	33.4	21.5	99.7	1.6	1.625	570	20	1	532	263	1	263	0	263	1	263	0	263	0
61	M	83	1.96826	A	Low	3.9	0.7	-2.61126	33	32	0.87	63.6	16	24.6	139	7.3	202.1	0	40	156	Yes	No	No	Yes	70	152	78	42	45	24	24	17	100	1.1	1	468	NA	1.5	429	2126	0	2126	0	2126	0	2126	0	2126	0
62	F	80	4.35059	C	High	3.8	1.8	-2.25534	20	13	0.69	61.2	12	10.2	117	5.4	59.6	1	32	70	No	No	No	No	69	154	65	34	41	27	10.1	85	100	2.65	0.5	448	11.06	0.65	736	1982	1	1982	0	1982	1	1982	0	1982	0
63	M	78	2.69571	B	Low	2.6	0.6	-1.54784	30	23	1.85	28.3	13.5	18.1	193	6	64.2	1	34	146	Yes	No	No	No	59	174	72	46	52	30	27.2	83.3	99.9	2.3	0.5	380	NA	0.875	456	1322	0	1322	0	1322	0	1322	0	1322	0
64	M	72	8.3265	C	High	3.4	1	-2.08302	123	28	1.06	53.3	12	20.1	114	5.7	NA	1	42	154	Yes	No	No	No	69	192	78	68	60	31	34.1	NA	100	NA	0.5	440	10.6	0.65	705	1613	1	1613	1	1613	0	1613	0	1613	0
65	M	65	5.23048	C	High	2.6	1.5	-1.2852	80	95	1.4	40.5	9.2	10.2	134	5.8	20.1	1	40	90	No	No	No	No	75	142	67	37	51	32	29.4	2.5	8.5	1.6	0.37	285	17.5	0.75	475	428	1	428	0	428	1	428	0	428	0
66	M	82	2.30723	B	Low	3.5	1	-2.16822	21	13	0.94	58.6	13.7	20.7	98	6.2	261.2	1	43	150	Yes	No	No	No	94	148	66	37	58	36	31.1	5.2	99	2.5	0.5	430	4.1	0.75	460	1335	0	1335	0	1335	0	1335	0	1335	0
67	M	75	2.88243	B	Low	4	0.7	-2.69646	33	20	0.89	63.8	14.1	19.2	136	5.8	NA	0	54	92	No	No	No	No	59	108	79	38	39	20	27.8	48.8	26.8	2.1	0.375	437	5.6	0.75	570	1098	0	1098	0	1098	0	1098	0	1098	0
68	F	63	1.64169	A	Low	4.4	0.8	-2.99898	32	16	1.34	31.7	11.3	30.7	91	6	227.5	1	89	130	No	Yes	No	No	100	156	57	37	45	32	24	5.6	95.5	0.4	0.75	361	6	2	399	1741	0	1741	0	1741	0	1741	1	1711	0
69	M	80	2.61442	B	Low	4	0.7	-2.69646	18	12	1.31	41.1	14	15.9	67	6.6	53.1	1	43	136	Yes	No	Yes	No	88	172	58	43	53	37	26.8	33	1	6.14	1	600	7.65	1	513	1471	0	1471	0	1471	0	1471	0	1471	0
70	F	74	3.12271	B	Low	4.7	1.3	-3.11542	49	30	0.56	78.7	15.4	21.2	125	6.7	159.6	0	77	82	No	No	No	No	68	140	59	45	45	31	25.6	84	1	2.9	0.8	723	9.7	0.7	699	917	0	917	0	917	0	917	0	917	0
71	F	84	2.21274	B	Low	3.3	0.7	-2.10006	44	31	1.3	30.2	10.6	30	86	5.1	857	1	34	112	Yes	No	No	No	80	148	75	39	43	24	38.4	81	99	3.71	0.5	635	5.47	1.85	594	828	0	828	0	828	0	828	0	828	0
72	F	86	6.30406	C	High	4	0.6	-2.74064	148	97	0.75	54.7	12.1	20.5	89	7.3	122.4	0	50	72	No	No	No	No	60	134	80	40	44	23	21.8	19	99	3.7	0.5	360	NA	0.75	440	1746	0	1746	0	1746	0	1746	0	1746	0
73	M	70	1.85626	A	Low	4.3	1.2	-2.79756	26	39	0.86	67.6	16	15.7	126	6.4	271.8	1	33	146	Yes	No	No	No	69	162	69	44	52	31	25	30.5	99.9	1.8	0.875	437	5.3	0.75	418	1652	0	1652	0	1652	0	1652	0	1652	0
74	M	67	1.39829	A	Low	4	0.7	-2.69646	35	45	1.23	46.3	15.7	25	108	7.2	112.6	1	44	148	Yes	No	No	No	70	170	70	41	46	28	28	7	100	4	0.8	565	NA	0.8	565	1783	0	1783	0	1783	0	1783	0	1783	0
75	F	86	2.48261	B	Low	3.8	0.6	-2.57024	21	12	1.7	22.4	11.3	21	70	6.6	335.6	0	106	98	No	No	No	No	60	150	67	62	54	34	26.8	82	1	1.2	1.25	360	9	0.87	430	445	0	445	0	445	0	445	0	445	0
76	M	76	1.60093	A	Low	3.5	0.7	-2.27046	19	31	0.7	82.7	12.7	16.2	88	5.5	74.1	1	75	140	Yes	Yes	Yes	Yes	68	164	76	31	48	26	22.8	1	99	4.4	0.47	460	NA	0.62	460	2286	0	2286	0	2286	0	2286	0	2286	0
77	M	86	2.22414	B	Low	4.1	0.9	-2.70962	30	16	1.26	42	11.5	29	140	5.5	621.8	1	48	136	Yes	No	No	Yes	90	140	70	46	45	27	23.3	4	100	3.6	0.9	507	16.1	0.8	604	245	0	245	0	245	0	245	0	245	0
78	M	81	2.7439	B	Low	4.2	0.6	-2.91104	50	36	0.81	69.2	11.2	24.6	90	6.6	31.5	1	48	104	No	No	No	No	69	143	57	47	47	33	31.1	85.7	100	1	0.875	304	15.4	0.75	494	2342	0	2342	0	2342	0	2342	0	2342	0
79	F	98	3.45866	C	Low	3.9	0.8	-2.57298	37	24	0.7	56.8	11.1	21.4	112	6.1	522.1	1	53	142	No	Yes	No	No	70	150	64	50	54	35	35.4	4	99	3.6	0.5	468	17.6	0.9	663	1524	0	1524	0	1524	0	1524	0	1524	0
80	M	86	2.22051	B	Low	3.9	0.9	-2.53922	18	15	1.1	48.8	14	18	95	5.9	28.4	1	68	134	Yes	No	Yes	No	69	142	59	39	45	28	22.8	3.1	65	3.1	0.625	550	5.7	0.75	440	670	0	670	0	670	0	670	0	670	0
81	F	78	2.14444	A	Low	3.9	1.2	-2.45676	23	27	0.66	64.7	11.3	16.1	79	5.9	359.8	1	44	86	No	No	No	No	69	138	67	45	45	28	24.7	1.2	100	3.5	0.875	437	NA	0.875	551	1538	0	1538	0	1538	0	1538	0	1538	0
82	F	94	4.57891	C	High	3.5	0.5	-2.3669	31	18	1.29	29.5	9	15	112	6.8	916.3	1	41	88	No	No	No	No	94	146	68	52	53	33	28	1	99	1.6	1.5	340	NA	0.87	400	1071	0	1071	0	1071	0	1071	0	1071	0
83	F	76	1.16374	A	Low	4.3	0.8	-2.91378	19	33	0.66	65.3	14.4	21.6	138	7.4	131	1	61	84	No	No	No	No	92	158	62	41	48	32	25.6	79.9	57.1	2	1	437	5.8	1.25	475	656	0	656	0	656	0	656	0	656	0
84	F	88	2.97528	B	Low	3.4	0.9	-2.11322	35	30	1.09	36.1	11.8	18.9	125	6.2	1008.4	1	37	128	No	No	No	No	59	144	69	37	50	31	24.3	1	100	1.9	0.9	546	15.5	1	585	1108	0	1108	0	1108	0	1108	1	36	0
85	F	80	3.0792	B	Low	4.4	1.1	-2.9077	18	12	0.91	45.3	12.8	13.5	137	5.6	60.6	1	38	140	Yes	No	No	No	61	140	77	44	46	25	31.9	5.4	7.1	1.5	0.75	410	8.7	0.87	480	418	0	418	0	418	0	418	0	418	0
86	M	88	2.71694	B	Low	3.2	0.4	-2.17526	20	12	0.69	80.5	11.9	18.7	82	5.8	321.3	1	34	148	Yes	No	No	No	80	176	67	34	42	27	26.5	55.8	100	1	0.5	418	10.1	0.87	456	1952	0	1952	0	1952	0	1952	0	1952	0
87	M	77	2.54387	B	Low	3.7	0.7	-2.44086	38	30	1.18	46.5	12.9	21	106	5.7	91	1	34	138	Yes	No	Yes	No	78	152	76	33	44	24	26.5	39.7	100	3.6	0.5	399	10	0.875	380	657	0	657	0	657	0	657	0	657	0
88	M	89	4.22117	C	High	3.2	0.8	-1.97658	63	51	1.15	45.9	10.4	18.6	92	7.8	462.3	1	39	148	Yes	No	No	No	75	150	68	38	39	24	19.3	14	100	2.8	0.5	304	11.9	0.75	323	503	0	503	0	503	0	503	0	503	0
89	M	81	2.22041	B	Low	3.7	0.8	-2.40258	17	13	0.8	70.2	13.6	17.2	89	6.2	NA	0	118	88	No	No	No	No	69	160	58	40	47	34	21.8	48	1	1	0.62	400	9.1	0.62	560	2304	0	2304	0	2304	0	2304	0	2304	0
90	M	88	1.51587	A	Low	2.8	1	-1.57182	22	19	0.64	87.5	12.4	29.3	167	8.5	120.9	1	75	134	Yes	No	No	No	81	136	77	56	52	28	28	31	99	3.4	0.5	360	NA	0.75	410	1524	0	1524	0	1524	0	1524	1	482	0
91	F	71	1.8072	A	Low	3.8	1	-2.42382	22	14	0.67	65.5	12.7	23.1	143	7.1	55.1	0	66	62	No	No	No	No	75	116	77	41	42	23	28.6	5	7	5.3	0.5	729	15.8	0.7	624	477	0	477	0	477	0	477	0	477	0
92	M	75	3.81804	C	High	3.4	0.9	-2.11322	61	59	1.55	34.8	13	15.6	106	8	498.9	1	30	146	Yes	No	No	No	66	152	64	45	51	33	42.1	8.1	80	5	0.87	390	8.4	0.87	440	1020	0	1020	0	1020	0	1020	0	1020	0
93	F	79	2.51081	B	Low	4.1	0.6	-2.82584	22	14	0.59	72.9	13.3	18.5	61	6.2	46.8	1	49	136	Yes	No	Yes	No	61	144	64	30	38	25	27.1	49	8	3.2	0.75	433	8.65	1	481	1700	0	1700	0	1700	0	1700	0	1700	0
94	M	89	1.71811	A	Low	3	0.9	-1.77242	16	15	0.77	71.2	11.4	21.4	107	5.4	225	1	58	92	No	No	No	No	70	146	78	34	51	27	31.1	3	100	3.7	0.7	409	9.5	1.1	429	1538	0	1538	0	1538	0	1538	0	1538	0
95	F	85	2.29674	B	Low	4.4	0.9	-2.96522	31	26	0.6	70	12.5	22.5	98	6	61.8	1	54	124	Yes	No	No	No	85	126	80	41	39	20	25.8	9	95	3.4	0.5	507	8.8	0.7	507	1083	0	1083	0	1083	0	1083	0	1083	0
96	F	87	5.03784	C	High	3.6	0.8	-2.31738	87	99	0.71	58	12.5	15.1	82	7.1	86.1	1	46	126	Yes	No	Yes	No	90	132	59	43	41	28	35.6	13	100	3.5	0.5	727	24	1	667	824	0	824	0	824	0	824	0	824	0
97	F	86	4.19932	C	High	3.2	0.3	-2.25772	42	40	0.63	66.3	11.9	13.6	67	6.1	465.8	1	41	90	No	No	No	No	87	120	66	37	46	29	40	1	90	1.5	0.6	675	NA	1.1	569	378	0	378	0	378	0	378	0	378	0
98	M	68	1.46766	A	Low	4.4	0.8	-2.99898	21	32	1.06	54.2	15.3	17.2	101	7.2	153.8	1	50	128	Yes	No	Yes	No	60	138	75	48	50	28	30	62	98	7.4	0.9	697	8.5	1.4	733	565	1	565	0	565	1	565	0	565	0
99	M	89	3.36551	C	Low	3.8	0.5	-2.6225	29	17	1.3	40.1	12.7	18.6	60	5.9	235.7	1	46	102	No	No	Yes	No	60	138	51	57	57	42	28	67	96	3.8	1	430	6	0.625	460	363	0	363	0	363	0	363	0	363	0
100	M	87	3.80976	C	High	4.2	0.8	-2.82858	61	50	1.09	48.8	13.3	19.7	63	6.2	142.9	1	55	80	No	No	Yes	No	61	138	67	49	53	33	26.8	3.3	99.2	0.5	1.5	532	8.6	1	399	998	1	987	0	998	1	998	1	447	0
101	M	87	5.19128	C	High	3.9	1.2	-2.45676	55	59	1.95	25.9	13.7	12	95	5.7	1002.4	1	41	102	No	No	No	No	60	158	65	42	50	32	23.4	67.2	23.9	1	0.5	380	6.1	1.25	380	1696	1	1696	0	1696	1	1696	1	821	0
102	M	94	3.68835	C	Low	3.6	0.9	-2.28362	19	11	1.69	29.7	10.2	14.6	63	5.8	871.8	1	42	82	No	No	No	No	74	146	65	48	48	31	29.9	57.3	100	1.1	0.5	361	NA	0.75	437	948	0	948	0	948	0	948	1	598	0
103	F	90	2.89718	B	Low	3.8	0.8	-2.48778	17	10	0.91	43.7	14.7	16.7	135	5.9	101.6	1	37	88	No	No	No	No	72	138	74	41	46	26	29.5	29.7	100	1.8	2.25	513	20	1	513	1573	0	1573	0	1573	0	1573	0	1573	0
104	F	82	2.15194	A	Low	3.7	0.5	-2.5373	17	12	0.66	63.8	11.9	18.7	95	6.1	419.8	1	34	116	Yes	No	No	No	60	148	57	41	46	33	21	81	99	5	0.5	540	12	1.62	410	1926	0	1926	0	1926	0	1926	0	1926	0
105	F	92	3.05816	B	Low	4.3	1.8	-2.68134	27	17	0.66	61.8	12.2	19.7	99	5.6	117.7	1	82	124	Yes	No	No	No	69	122	68	46	49	30	41.9	57.6	100	2.8	0.75	514	NA	1	513	894	0	894	0	894	0	894	0	894	0
106	M	68	1.1344	A	Low	3.2	0.5	-2.1113	13	17	0.63	95.8	13	18.9	93	6.2	57.6	0	40	104	No	No	No	No	75	132	77	39	44	24	23.8	31	25	1.7	2.1	546	8.9	0.8	586	355	0	355	0	355	0	355	0	355	0
107	M	77	4.07924	C	High	3.7	0.8	-2.40258	41	31	0.82	69.5	12.5	13.9	74	7.5	37.7	1	40	140	Yes	No	Yes	No	85	160	67	39	47	30	26.5	1	99	3.2	0.62	410	11.7	1.12	350	861	0	861	0	861	0	861	0	861	0
108	F	72	2.64405	B	Low	4.1	0.6	-2.82584	18	14	1.79	22.2	10.4	13.1	68	6.4	1459.1	1	45	86	No	No	No	No	70	140	64	50	54	35	28	78	99	1.7	0.62	440	9	0.37	550	2328	0	2328	0	2328	0	2328	0	2328	0
109	F	91	3.95624	C	High	3.8	0.8	-2.48778	25	12	1.14	34	13.2	16.6	94	5.6	137.2	1	33	116	Yes	No	No	No	82	150	69	37	50	31	43.6	1.3	99	3.3	0.62	360	NA	1	430	1231	0	1231	0	1231	0	1231	0	1231	0
110	F	86	2.48366	B	Low	3.3	0.9	-2.02802	84	94	1.03	38.7	12.8	30	82	8.3	582.8	1	34	124	Yes	No	No	No	72	160	65	45	56	36	27.5	2	89	5.1	1	530	10.56	0.65	528	1283	0	1283	0	1283	0	1283	0	1283	0
111	F	94	4.04549	C	High	3.4	0.7	-2.18526	27	13	0.94	41.6	9.9	17.4	96	7.1	1187.6	1	33	148	Yes	No	No	No	61	158	67	43	57	36	33.9	83	97	2.84	1	818	NA	1	534	1116	1	940	0	1116	1	1116	0	1116	0
112	F	91	4.87006	C	High	3.4	0.7	-2.18526	16	7	1.35	28.3	10.6	11.3	97	6.9	619.9	1	30	90	No	No	Yes	No	65	136	67	45	50	31	25.3	23.2	100	1.8	0.5	304	NA	0.625	513	554	0	554	0	554	0	554	0	554	0
113	M	83	2.01893	A	Low	4.2	0.5	-2.9633	13	7	9.79	4.5	13.8	20.2	96	6.1	48.7	0	68	92	No	No	No	No	74	98	72	36	45	26	25.6	67	8	5.4	0.9	585	8.9	0.7	448	1177	0	1177	0	1177	0	1177	0	1177	0
114	F	68	1.73746	A	Low	4.3	1	-2.84982	19	15	0.59	76.1	11.9	19.2	123	6	30.4	1	36	80	No	No	No	No	60	124	60	41	46	31	23.6	31	100	2.4	0.625	475	NA	1	437	1139	0	1139	0	1139	0	1139	0	1139	0
115	M	80	1.98069	A	Low	3.9	0.9	-2.53922	25	18	0.8	70.4	16.4	23.8	102	5.8	220.9	1	35	140	Yes	No	No	Yes	60	158	57	42	46	31	26.8	59	99	3	0.87	440	NA	0.5	510	2559	0	2559	0	2559	0	2559	0	2559	0
116	M	76	2.26196	B	Low	4.1	1.1	-2.6521	32	40	1.25	43.9	16.3	17	99	6.7	62.6	0	74	96	No	No	No	No	71	170	61	42	43	29	23.8	49	1	5	0.5	450	7.5	1	490	410	0	410	0	410	0	410	0	410	0
117	F	89	11.6548	C	High	3.6	0.8	-2.31738	33	16	1.35	28.5	10.4	6.3	123	5.5	1113.5	1	34	92	No	No	No	No	61	152	60	52	50	34	25.1	63	100	3.8	1.2	565	NA	0.9	546	1510	0	1510	0	1510	0	1510	0	1510	0
118	F	78	1.93	A	Low	4.9	0.7	-3.46326	27	12	1.25	32.2	11.8	31.5	127	6.8	116.6	1	45	120	Yes	No	No	No	103	108	67	37	40	25	21.8	56	78	5.7	1	468	15	0.8	554	2269	0	2269	0	2269	0	2269	1	1680	1
119	M	85	2.32782	B	Low	3.8	0.8	-2.48778	30	30	0.94	58	10.9	20	118	6.6	230.4	1	38	86	No	No	No	No	75	126	69	42	45	28	24	19.2	100	1.1	0.625	361	NA	0.5	627	100	1	100	1	100	0	100	0	100	0
120	F	87	2.61129	B	Low	3.2	0.6	-2.05904	27	28	0.58	72.2	10.7	17	104	6.1	54.7	1	38	128	Yes	No	Yes	No	74	148	78	45	47	25	31.1	19	100	1	1.2	448	11.4	0.8	604	40	0	40	0	40	0	40	0	40	0
121	M	94	3.75097	C	High	2.3	0.8	-1.20978	26	6	0.95	55.7	10.5	26.6	107	6	NA	1	38	88	No	No	No	No	73	138	57	33	51	36	30	4	99	1.8	0.5	515	NA	0.9	701	215	1	215	0	215	1	215	0	215	0
122	M	87	4.63186	C	High	2.7	0.4	-1.74926	15	5	0.48	120.2	10	12.6	101	5.6	116.8	1	59	90	No	No	No	No	80	138	64	28	38	25	29	16	99	5.85	0.75	525	8.76	1.1	514	660	1	660	0	660	1	660	0	660	0
123	F	68	2.16772	A	Low	3.9	0.6	-2.65544	18	12	0.7	63.1	14	16.3	101	5.8	42.1	1	48	142	Yes	No	No	No	88	132	72	36	42	25	26.1	5.7	66.2	1.8	1.125	475	9.8	1.125	513	1112	0	1112	0	1112	0	1112	0	1112	0
124	F	81	2.40327	B	Low	4.2	0.6	-2.91104	23	13	0.65	65.2	13.2	21.5	126	5.7	59.9	0	51	76	No	No	No	No	60	158	60	47	38	26	29.9	94	1.3	1.3	1.12	390	5	0.87	400	908	0	908	0	908	0	908	0	908	0
125	M	79	2.87569	B	Low	3.9	0.9	-2.53922	28	20	1.03	53.6	14.5	17.2	92	5.6	382	1	54	138	Yes	No	No	No	60	148	71	50	47	28	30.4	63.9	100	4.4	0.5	589	20	1.125	494	499	1	499	0	499	1	499	0	499	0
126	F	77	1.59631	A	Low	4.7	0.5	-3.3893	22	15	0.63	68.3	13.1	27.4	91	5.8	17.3	0	81	88	No	No	No	No	69	138	73	37	49	28	21	41.6	34.5	1.8	0.5	380	11.4	1.125	589	1049	0	1049	0	1049	0	1049	0	1049	0
127	M	58	1.98663	A	Low	3.4	0.5	-2.2817	59	72	0.33	203.4	14.9	20.3	108	5.8	157	1	34	188	No	Yes	No	No	66	170	61	34	43	30	27.5	12.5	99.9	3.5	0.5	513	NA	1	551	516	1	516	1	516	0	516	0	516	0
128	M	62	2.30606	B	Low	4	1	-2.59422	57	103	0.8	75.8	14.4	15.1	109	6.4	167.4	1	32	94	No	No	No	No	69	140	73	48	53	30	30	39	100	4.8	0.6	728	NA	1.3	707	41	0	41	0	41	0	41	0	41	0
129	F	83	2.73353	B	Low	4.1	0.7	-2.78166	22	16	0.71	58.7	12.4	16.7	116	5.4	337.8	1	42	74	No	No	No	No	60	138	73	36	42	25	30	35	100	6.6	0.6	526	NA	1.7	624	1400	0	1400	0	1400	0	1400	0	1400	0
130	F	81	3.74098	C	Low	2.9	0.7	-1.75926	29	18	0.61	69.8	10.6	14.8	103	6	135.1	1	66	140	No	Yes	No	No	78	158	73	36	42	26	26.5	21	95	2.2	0.37	380	7.6	1	530	2126	0	2126	0	2126	0	2126	0	2126	0
131	F	75	1.87242	A	Low	4.2	0.7	-2.86686	27	21	0.84	50.3	13.5	23.6	123	6.1	218.7	1	49	90	No	No	No	No	60	152	65	37	46	30	30.9	9	100	5.3	0.6	541	NA	0.6	796	386	0	386	0	386	0	386	0	386	0
132	M	90	2.98505	B	Low	3.5	0.7	-2.27046	32	17	2.22	22.3	10.3	23.4	99	6.5	1015.1	1	22	162	Yes	No	No	No	80	134	55	39	42	33	26.4	1	96	5.8	0.6	564	13.8	1.2	594	1077	0	1077	0	1077	0	1077	0	1077	0
133	F	74	2.57881	B	Low	3.3	0.8	-2.06178	26	31	0.94	44.8	11.1	13.4	62	8.2	267	1	46	100	No	No	No	No	69	174	59	44	47	33	30	1	99	1.7	0.62	380	NA	0.87	400	2339	0	2339	0	2339	0	2339	0	2339	0
134	F	75	2.18195	B	Low	3.3	1.8	-1.82934	15	13	0.78	54.5	10	14.3	82	6.1	192.3	1	58	90	No	No	No	No	69	130	75	45	45	26	13.3	49	100	2.5	0.75	554	NA	0.75	499	2113	0	2113	0	2113	0	2113	0	2113	1
135	M	88	2.30257	B	Low	4	0.7	-2.69646	27	22	1.2	44	13.1	22	68	6.7	534.7	1	38	142	Yes	No	No	Yes	70	166	67	37	40	25	31.4	NA	68	NA	1	470	25	0.8	627	801	1	801	0	801	1	801	0	801	0
136	F	75	1.85542	A	Low	3.9	0.9	-2.53922	21	23	0.79	53.7	12.7	17.7	125	6.5	156.2	1	41	158	Yes	No	No	Yes	71	166	75	39	48	27	25.9	44.7	100	0.4	0.5	418	15.1	0.5	608	2730	0	2730	0	2730	0	2730	0	2730	0
137	F	87	3.04698	B	Low	3.5	1.1	-2.1409	26	20	0.83	48.8	11.1	16.6	74	5.9	561.3	1	35	124	No	No	No	No	77	156	77	54	51	28	44.3	83.8	22	0.9	0.75	342	20	0.625	513	921	0	921	0	921	0	921	0	921	0
138	M	84	6.41044	C	High	3.5	0.9	-2.19842	239	126	0.96	56.9	12.7	27.9	90	5.7	15.8	1	69	158	Yes	No	No	Yes	78	148	64	30	43	29	21.1	40	61	2.3	0.75	460	12	1	400	1250	0	1250	0	1250	0	1250	0	1250	0
139	F	37	0.363926	A	Low	4	0.3	-2.93932	14	37	0.61	87.3	10.9	23.4	119	5.8	64.5	1	33	90	No	No	No	No	63	162	72	39	55	32	23.7	7	89	1.9	0.8	429	NA	0.6	507	2178	0	2178	0	2178	0	2178	0	2178	0
140	M	69	2.14986	A	Low	3.9	1.2	-2.45676	26	23	1.07	53.4	15.4	17.4	109	6.7	210.5	1	62	142	No	Yes	No	No	66	160	57	47	47	33	30.5	15.5	98.8	4.4	0.75	399	5.4	1	323	1198	0	1198	0	1198	0	1198	0	1198	0
141	M	87	2.00922	A	Low	3.1	0.3	-2.17252	18	11	3.46	13.8	11	23.5	85	6.2	296.1	1	33	122	Yes	No	No	No	59	154	54	39	41	30	26.7	7.3	95.5	1.1	1.75	361	4	1	437	34	1	34	1	34	0	34	0	34	0
142	F	62	1.49716	A	Low	4.3	1.1	-2.8225	17	16	0.78	57.6	16.1	17.6	87	5.8	287.4	1	55	106	No	No	No	No	60	160	33	41	63	53	26.8	30	100	1.8	1.1	760	NA	0.7	645	670	0	670	0	670	0	670	0	670	0
143	M	96	7.85932	C	High	3.4	1	-2.08302	26	15	1.06	49.1	14.6	8.2	81	7.7	538.7	1	43	98	No	No	No	No	72	184	68	52	53	33	44.3	22.5	98.8	0.3	0.75	399	6.4	0.87	418	1002	0	1002	0	1002	0	1002	0	1002	0
144	F	79	3.43009	C	Low	4.2	0.8	-2.82858	21	8	0.8	52.2	14.3	17.1	157	6	281.1	1	38	124	Yes	No	No	No	77	142	66	52	53	34	26.8	13.2	100	1.8	0.5	361	20	0.625	513	1693	0	1693	0	1693	0	1693	0	1693	0
145	F	73	4.79519	C	High	3.6	0.6	-2.39984	68	72	0.91	46.4	13.4	12.2	158	8	180.7	1	27	94	No	No	No	No	68	138	83	31	44	21	41.9	41	99	3.2	0.62	430	NA	0.87	460	1306	0	1306	0	1306	0	1306	0	1306	0
146	M	81	3.49288	C	Low	3.6	0.9	-2.28362	18	10	2.22	23	9.5	13.2	111	6.7	49.2	1	38	94	No	No	No	No	60	168	75	41	49	27	35.4	46	100	2.5	0.75	613	NA	0.8	755	2280	0	2280	0	2280	0	2280	0	2280	0
147	M	80	0.768741	A	Low	3.9	0.7	-2.61126	6	7	7.79	5.8	10.6	23.6	62	6.3	1393.1	1	32	140	Yes	No	Yes	No	86	160	68	52	53	33	21.8	6.8	96.5	1.5	0.625	380	14.6	0.75	456	793	1	793	1	793	0	793	1	341	0
148	F	84	4.46025	C	High	4.1	1.5	-2.5632	60	56	0.73	56.8	12.7	15.1	115	6.9	432.1	1	36	104	No	No	No	No	95	110	72	40	36	21	36.8	73	95	1.3	0.75	590	12	0.37	650	853	0	853	0	853	0	853	0	853	0
149	F	88	3.40758	C	Low	2.1	0.5	-1.1741	23	8	1.57	24.2	9.8	21	92	5.9	NA	1	42	96	No	No	No	No	75	154	72	32	46	28	30	0	100	1.68	0.75	468	15	0.8	571	1862	0	1862	0	1862	0	1862	0	1862	0
150	F	86	4.19644	C	High	3.3	0.7	-2.10006	36	29	0.87	46.5	11.5	13.7	53	5.5	2061.5	1	92	72	No	No	No	No	90	130	69	44	52	31	42.8	0	100	5.65	0.75	559	NA	1.25	635	508	1	508	1	508	0	508	1	497	0
151	F	91	11.4597	C	High	3.3	0.7	-2.10006	85	73	0.73	55.4	11.5	7.9	102	6.2	427.2	1	36	84	No	No	No	No	62	126	67	34	37	24	28.3	25	100	2.24	0.75	512	15	0.5	684	594	0	594	0	594	0	594	0	594	0
152	M	64	1.80136	A	Low	4	1.2	-2.54196	21	28	0.98	60.1	14.4	14.1	90	6.3	199.8	0	42	134	Yes	No	No	No	60	140	64	46	53	35	26.2	100	3	NA	0.9	535	8	0.6	691	397	0	397	0	397	0	397	0	397	0
153	F	87	2.71762	B	Low	3.6	0.7	-2.35566	58	51	0.74	55.3	11.6	26	90	6.1	449.6	1	46	86	No	No	No	No	77	152	69	45	43	26	25.3	12	99	3.1	1	440	NA	0.87	450	2353	0	2353	0	2353	0	2353	0	2353	0
154	M	50	1.00056	A	Low	4.5	0.7	-3.12246	21	21	0.86	74.4	16.3	22.9	101	5.5	30.1	0	60	146	Yes	No	Yes	No	86	150	56	25	42	30	35.6	48	2.3	1.6	0.62	480	7.3	0.75	490	2073	0	2073	0	2073	0	2073	0	2073	0
155	F	58	1.29966	A	Low	3.7	1.3	-2.26342	36	43	0.64	72.8	15.1	24.5	110	6.4	169	1	37	124	Yes	No	No	No	68	150	59	33	36	25	4.7	16.4	100	0.6	0.5	456	20	1.75	361	2323	0	2323	0	2323	0	2323	0	2323	0
156	M	85	1.96986	A	Low	3.7	1.1	-2.3113	28	31	0.89	61.6	11.4	21.7	94	5.9	456.5	1	41	134	Yes	No	Yes	No	69	168	63	46	48	32	30.1	24	100	1.9	0.75	571	15	0.75	648	1758	0	1758	0	1758	0	1758	0	1758	0
157	M	75	3.33126	C	Low	3.7	1	-2.33862	30	22	0.97	58.1	9.1	14.4	99	6.7	1322.8	1	40	162	No	Yes	No	No	82	182	36	50	62	51	26.5	28.2	99.5	8	0.5	418	NA	0.625	437	86	1	86	0	86	1	86	0	86	0
158	M	77	1.94339	A	Low	4.2	0.8	-2.82858	17	10	0.99	56.4	14.7	21.3	81	6.1	46	0	71	122	Yes	No	No	No	69	146	66	42	39	25	18.8	34	97.7	2.3	0.875	418	11.4	0.875	418	2126	0	2126	0	2126	0	2126	0	2126	0
159	F	66	1.17477	A	Low	4.1	0.9	-2.70962	18	19	0.5	92	14.7	23.2	132	5.9	31.9	1	39	80	No	No	No	No	63	140	75	37	54	30	28.7	46	100	3.8	1	565	NA	1.2	468	2164	0	2164	0	2164	0	2164	0	2164	0
160	M	80	8.19801	C	High	4	0.7	-2.69646	58	26	1.04	52.8	13.8	11.1	68	5.5	105.5	1	48	138	No	Yes	No	No	68	138	79	42	47	25	22.4	15	97	3.5	0.9	677	NA	0.8	682	1062	0	1062	0	1062	0	1062	0	1062	0
161	M	84	3.86982	C	High	4	0.7	-2.69646	64	66	1.04	52.1	11.6	17.1	100	5.6	544.1	1	37	102	Yes	No	Yes	No	72	164	66	38	44	28	19.2	23	100	6.6	0.3	699	NA	0.7	680	414	0	414	0	414	0	414	0	414	0
162	F	94	3.3234	C	Low	3.4	0.6	-2.22944	18	8	1.02	38.1	10.1	18	108	5.5	1064	1	41	126	Yes	No	No	No	91	138	71	40	47	28	31.4	1.3	21	4.9	0.75	380	12	0.75	340	1104	0	1104	0	1104	0	1104	1	47	0
163	M	71	3.65222	C	Low	3.3	1.2	-1.94556	56	67	0.8	72.9	14.7	13.3	92	11.3	472.6	1	28	158	Yes	No	No	Yes	60	160	36	43	65	42	26.4	93	100	3.8	0.7	565	31	1	721	261	0	261	0	261	0	261	0	261	0
164	M	80	1.57706	A	Low	3.3	0.5	-2.1965	11	9	1.6	33	11.6	18.6	94	6.1	530.6	1	33	140	Yes	No	No	No	92	162	84	44	50	23	29.1	7	100	3.6	0.7	487	4.6	0.8	487	2077	0	2077	0	2077	0	2077	0	2077	0
165	M	80	3.09144	B	Low	3.4	0.6	-2.22944	59	105	1.87	27.8	13.6	14.9	80	6.1	1663.9	1	39	156	Yes	No	Yes	No	74	164	71	46	49	29	36.2	25	100	8.7	0.6	526	NA	0.7	565	2003	0	2003	0	2003	0	2003	0	2003	0
166	M	89	2.53846	B	Low	3.6	1.3	-2.17822	19	15	1.02	52.4	11.3	17.2	87	6.2	345.7	1	45	94	No	No	No	No	69	148	66	46	43	28	27.2	84	99	0.6	0.75	350	NA	0.62	440	908	0	908	0	908	0	908	0	908	0
167	F	91	3.19468	B	Low	3.8	0.4	-2.68646	33	16	1.15	33.7	10.7	23.5	88	6.1	498.8	0	47	120	Yes	No	No	No	66	122	71	46	25	14	25.6	2.5	12.4	0.4	0.75	418	16.1	0.62	475	1470	0	1470	0	1470	0	1470	0	1470	0
168	M	76	1.13449	A	Low	3.8	0.6	-2.57024	26	30	1.9	27.7	11.2	31.8	106	6.1	42.1	1	34	134	Yes	No	No	No	84	162	73	45	52	30	30.4	3	99.8	1.3	0.625	380	NA	0.5	570	851	0	851	0	851	0	851	0	851	0
169	F	78	2.35164	B	Low	4.3	1	-2.84982	24	20	1.01	40.6	15.3	17.8	123	5.7	60.5	0	46	132	Yes	No	Yes	No	70	138	67	32	43	27	29.9	25	61	10.5	0.9	448	NA	1.2	565	1349	0	1349	0	1349	0	1349	0	1349	0
170	M	95	3.08294	B	Low	3.5	0.8	-2.23218	19	17	1.52	33.2	8.7	14.2	81	6	487.9	1	27	156	Yes	No	No	No	69	158	55	38	49	35	24.8	36.7	100	0.5	2.125	380	NA	1	475	1278	0	1278	0	1278	0	1278	0	1278	0
171	F	67	1.12394	A	Low	3.4	1.1	-2.0557	15	13	0.41	113.8	13.2	24.8	84	8.6	212	1	45	84	No	No	No	No	67	128	59	39	45	28	23.5	17.5	100	2.6	0.5	399	NA	0.75	418	1751	0	1751	0	1751	0	1751	0	1751	0
172	F	74	2.98349	B	Low	4	0.6	-2.74064	26	18	0.66	65.7	14.2	15.2	110	5.8	224.5	0	121	90	No	No	No	No	49	146	61	33	44	30	11.9	NA	28	NA	0.5	448	2.7	0.75	460	1658	0	1658	0	1658	0	1658	0	1658	0
173	M	88	3.40063	C	Low	3.5	0.7	-2.27046	40	26	1.17	45.2	13.7	20.3	78	6.6	NA	1	63	82	No	Yes	No	No	90	104	62	39	41	28	26.5	20.8	0.1	3.4	0.75	437	14	0.87	532	882	0	882	0	882	0	882	0	882	0
174	F	91	4.11096	C	High	3.6	1.6	-2.1187	23	10	0.67	60.9	12.9	16.1	103	5.1	714.4	1	25	122	Yes	No	No	No	63	148	36	41	52	43	30	53.3	100	1.6	0.75	494	NA	0.5	494	39	0	39	0	39	0	39	0	39	0
175	F	89	1.95132	A	Low	NA	NA	NA	29	22	1.01	39.1	13.3	28.2	111	5.8	115.4	1	54	114	Yes	No	No	No	69	92	58	40	44	31	15	75	98	3.01	0.5	559	9.41	0.5	759	886	0	886	0	886	0	886	0	886	0
176	M	65	2.98234	B	Low	3.8	0.9	-2.45402	24	12	2.24	24.2	14.2	15.1	66	5.8	30.1	1	58	148	Yes	No	Yes	No	60	184	68	41	45	31	24.3	50.2	99.8	2.6	0.375	380	9.9	0.875	399	953	0	953	0	953	0	953	1	906	0
177	F	91	2.66282	B	Low	3.7	0.5	-2.5373	24	28	1.56	24.2	11.6	15.5	87	6.1	706	1	35	86	No	No	No	No	89	132	56	25	42	30	25.6	0.9	100	2.1	0.5	399	NA	0.75	399	1727	0	1727	0	1727	0	1727	0	1727	0
178	F	67	1.57172	A	Low	3.9	0.8	-2.57298	21	18	0.78	56.3	14	21.1	111	7.4	139.6	1	34	158	No	No	No	No	69	122	65	44	48	31	33.7	18.4	95.5	4.3	0.75	789	13.6	0.75	570	60	0	60	0	60	0	60	0	60	0
179	M	87	5.42624	C	High	3.6	0.7	-2.35566	57	58	1.16	45.8	12.5	12	84	5.9	541.3	1	25	138	Yes	No	Yes	No	60	166	29	42	55	48	16.1	86.6	99.8	0.8	0.5	437	7.3	0.625	570	1553	0	1553	0	1553	0	1553	0	1553	0
180	M	83	1.24494	A	Low	3.6	0.4	-2.51606	7	8	6.55	7	12.3	16.5	102	5.9	477.4	1	51	78	No	No	No	No	77	138	68	45	48	30	14.6	5	96	5.37	0.5	470	14.94	0.5	507	1407	1	1407	1	1407	0	1407	0	1407	0
181	F	89	4.47576	C	High	3	0.7	-1.84446	70	31	1.01	39.1	11	25	100	5.6	364.9	1	41	162	No	Yes	No	No	81	156	68	47	44	28	19	5	99	3.4	1	409	10.5	0.8	565	1014	1	1041	0	1014	1	1014	0	1014	0
182	M	65	0.906861	A	Low	4.5	1	-3.02022	22	28	0.99	59.2	15.7	29.8	191	6.8	43.9	1	43	140	Yes	No	Yes	No	86	168	55	36	63	44	32.2	18.5	99.9	0.9	0.625	532	NA	0.75	551	1520	0	1520	0	1520	0	1520	0	1520	0
183	F	84	3.61198	C	Low	3.7	0.7	-2.44086	18	8	0.83	49.3	9.3	14.8	114	6.1	261.5	1	38	88	No	No	No	No	83	156	69	54	51	29	27.8	4.5	99	3.3	0.87	360	NA	0.75	340	1456	0	1456	0	1456	0	1456	1	1258	0
184	M	82	6.23416	C	High	3.4	0.6	-2.22944	17	5	0.92	60	9.8	10	89	6.4	75.2	1	40	122	Yes	No	No	No	83	144	72	25	37	22	30.4	1	12	0.8	0.75	437	7.7	1	491	962	1	962	0	962	1	962	0	962	0
185	F	70	1.65853	A	Low	3.5	0.8	-2.23218	17	13	0.56	79.9	11.7	19.9	96	6.2	NA	0	92	82	No	No	No	No	78	108	66	43	50	32	30.9	3	45	4.62	1	481	9.7	1.25	555	469	0	469	0	469	0	469	0	469	0
186	M	77	2.10101	A	Low	4.3	0.5	-3.0485	36	29	0.9	62.6	13.5	24.5	144	5.6	59.4	1	45	146	Yes	No	No	No	66	160	67	44	51	32	20	8	92	1.97	0.75	482	NA	0.75	558	1447	0	1447	0	1447	0	1447	0	1447	0
187	M	79	2.82718	B	Low	3.2	0.8	-1.97658	32	13	0.88	63.7	12.7	24.8	128	5.9	1153.3	1	38	124	Yes	No	No	Yes	98	148	43	34	53	42	24	6.5	99.9	1.6	0.75	475	14.3	0.75	513	1371	0	1371	0	1371	0	1371	0	1371	0
188	F	87	3.45589	C	Low	4	0.9	-2.62442	28	15	0.87	46.3	12.1	18.2	115	5.4	32.9	1	80	102	No	No	No	No	79	142	67	33	43	27	19.8	4	59	5.85	0.75	562	14.8	1	539	1292	0	1292	0	1292	0	1292	1	160	0
189	M	93	2.87317	B	Low	3	0.4	-2.00486	19	9	1.05	50.1	10.1	20.5	49	8.6	686.5	1	33	128	Yes	No	Yes	No	80	130	67	36	47	27	30.6	2	82	1.9	0.5	507	16.4	0.6	604	181	0	181	0	181	0	181	0	181	0
190	M	85	3.27635	B	Low	3.9	0.9	-2.53922	29	32	0.9	60.8	15	13.3	94	5.9	35.8	1	40	118	No	No	No	No	71	176	68	42	49	30	25.8	25	100	1.6	0.6	643	NA	1.4	468	1104	0	1104	0	1104	0	1104	0	1104	0
191	F	84	1.92715	A	Low	3.7	0.6	-2.48504	35	31	0.9	45.1	10.6	27.4	80	6	482.8	1	47	128	Yes	No	No	No	89	132	69	48	48	29	40.8	26.8	7.8	0.5	1.12	532	11	0.87	475	1092	0	1092	0	1092	0	1092	0	1092	0
192	F	85	3.59165	C	Low	3	0.8	-1.80618	64	98	0.77	53.4	11.7	15.3	80	6.1	460.1	1	32	144	No	Yes	No	No	60	138	72	38	46	27	36.3	79	100	0.6	0.8	640	NA	0.9	773	1077	0	1077	0	1077	0	1077	0	1077	0
193	M	57	3.33267	C	Low	3.8	0.8	-2.48778	230	290	1.96	29.1	15	23.1	197	8.9	228.9	1	32	140	No	Yes	No	No	67	160	72	46	50	29	30	47.9	99.9	4.1	0.5	437	18.4	0.5	456	931	0	931	0	931	0	931	0	931	0
194	M	54	1.31506	A	Low	3.9	0.7	-2.61126	68	94	1.12	54.5	14.8	28.8	89	6.3	378.9	1	40	142	Yes	No	Yes	No	66	162	73	50	41	24	31.4	12	99	3.4	1.5	410	NA	0.87	490	883	0	883	0	883	0	883	0	883	0
195	M	71	2.78967	B	Low	3.5	0.5	-2.3669	28	15	0.91	63.3	12.4	18.4	110	6.3	57	1	28	98	No	No	No	No	63	116	63	38	51	32	28	46.5	100	3.1	0.5	361	20	1	475	876	0	876	0	876	0	876	0	876	0
196	M	49	1.13388	A	Low	4	0.2	-3.05554	19	15	0.84	76.8	14.2	21.2	148	5.9	18.9	1	78	148	Yes	No	No	No	69	170	62	24	40	27	16.5	4.3	91.5	2.1	0.5	380	7.9	1.25	494	673	0	673	0	673	0	673	0	673	0
197	F	53	1.05729	A	Low	4.1	0.6	-2.82584	19	17	0.74	63.9	13.9	23.1	140	5.7	50.1	1	46	84	No	No	No	No	60	152	55	34	46	33	21.9	30	14	3.2	0.6	507	13	0.7	546	663	0	663	0	663	0	663	0	663	0
198	M	74	2.84526	B	Low	4.7	1.1	-3.1633	26	23	0.79	73	16.6	14.1	95	5.5	48.4	0	79	96	No	No	No	No	76	138	53	30	39	29	26.1	17.7	2.4	4.1	0.5	399	9.6	1.37	627	363	0	363	0	363	0	363	0	363	0
199	F	94	3.26406	B	Low	3	0.7	-1.84446	22	8	0.94	41.7	10	22.4	137	5.8	325.3	1	38	92	No	No	No	No	60	138	38	43	63	53	25.2	70.4	99.1	2.4	0.75	342	8.5	2.125	475	285	0	285	0	285	0	285	0	285	0
200	M	60	2.38411	B	Low	4.3	1.2	-2.79756	36	36	0.87	69.8	15.1	15.1	156	5.6	38.3	1	43	106	No	No	No	No	59	154	52	38	54	40	25.9	73	96.2	1.4	0.5	437	7.6	0.625	589	191	1	191	0	191	1	191	0	191	0
201	F	94	2.74425	B	Low	2.6	0.6	-1.54784	26	17	0.75	53.4	8.4	21.6	54	6	578.2	1	57	62	No	No	No	No	64	122	66	39	44	28	26.8	13	99	1	0.7	482	NA	0.7	663	134	0	134	0	134	0	134	0	134	0
[truncated: 28 more columns]
